# Supplementary material for: Brassica rapa Nitrate Transporter 2 (BrNRT2) Family Genes, Identification, and Their Potential Functions in Abiotic Stress Tolerance
Source: Genes (Basel). 2023 Jul 31;14(8):1564. doi: 10.3390/genes14081564 (PMC10454591; doi:10.3390/genes14081564)
Supplement: Supplementary file 1 [file genes-14-01564-s001.zip › Table S1.xlsx]

## Sheet: Sheet1
Table S1. The primers used in the qRT-PCR
Gene name	Gene id	Forward primer(5' to 3')	Reverse primer(5' to 3')
BrNRT2.1	Bra037625	CGTGCTAGTTCACTCCCTATAG	AATCCAGAGATAAGGCCAAGAG
BrNRT2.3	Bra023475	TTGTTGTGTTTGTTACTCGGAC	AAGCAGCTTGGACGAATATAGA
BrNRT2.8	Bra038302	CTCCAGCTGTTTTCTTCATGTC	ACATAACGCTAGTCCAGTACTG
BrNRT2.10	Bra030713	AAGATTATGTGGTACGCTGTCA	CTGTCAAAGAAGTACTCGGCTA
