# Supplementary material for: Brassica rapa Nitrate Transporter 2 (BrNRT2) Family Genes, Identification, and Their Potential Functions in Abiotic Stress Tolerance
Source: Genes (Basel). 2023 Jul 31;14(8):1564. doi: 10.3390/genes14081564 (PMC10454591; doi:10.3390/genes14081564)
Supplement: Supplementary file 1 [file genes-14-01564-s001.zip › Table S2.xlsx]

## Sheet: Sheet1
Table S2. Gene Ontology Annotation of BrNRT2 genes
Category	Term ID	Term Name	Count	P Value
Biological process	GO:0071249	cellular response to nitrate	9	3.52459e-26
	GO:0015706	nitrate transport	9	3.52459e-26
	GO:0042128	nitrate assimilation	2	0.00779639
cellular component	GO:0009705	plant-type vacuole membrane	9	4.4718e-21
	GO:0005886	plasma membrane	9	3.49234e-09
	GO:0016021	integral component of membrane	9	0.000218536
Molecular function	GO:0015112	nitrate transmembrane transporter activity	9	3.32369e-24
