# Supplementary material for: Brassica rapa Nitrate Transporter 2 (BrNRT2) Family Genes, Identification, and Their Potential Functions in Abiotic Stress Tolerance
Source: Genes (Basel). 2023 Jul 31;14(8):1564. doi: 10.3390/genes14081564 (PMC10454591; doi:10.3390/genes14081564)
Supplement: Supplementary file 1 [file genes-14-01564-s001.zip › Table S3.xlsx]

## Sheet: 1
Table S3. Expression of BrNRT2 genes in different tissues (TPM value)
Gene id	Gene name	Callus	Flower	Leaf	Root	Silique	Stem
Bra037625	BrNRT2.1	12.639	0.068	0.051	1.135	0.184	0.173
Bra037626	BrNRT2.2	0.049	0.045	0	0	0	0.023
Bra023475	BrNRT2.3	0.246	1.451	47.46	0.694	2.081	10.893
Bra020230	BrNRT2.4	0.297	0	0.07	0.122	0	0.96
Bra018656	BrNRT2.5	0.175	0.272	0.823	34.842	0	0.25
Bra018655	BrNRT2.6	0	0.065	0.049	63.468	0	0.033
Bra038301	BrNRT2.7	0	0.079	0.01	0.03	0	0.142
Bra038302	BrNRT2.8	9.684	0	0.257	0.79	0	0
Bra016747	BrNRT2.9	0.335	0.037	0.227	0.401	0.075	0.347
Bra030713	BrNRT2.10	0.125	0	0	6.901	0	0
Bra031611	BrNRT2.11	0	0	0	0.146	0	0
Bra031610	BrNRT2.12	0	0	0.681	75.683	0	0
Bra002453	BrNRT2.13	0.053	0	0	0.181	0	0
Bra002451	BrNRT2.14	0	0	0.106	0	0.081	0.824
